# Supplementary material for: Predictive value of the domain specific PLA2R antibodies for clinical remission in patients with primary membranous nephropathy: A retrospective study
Source: PLoS One. 2024 May 8;19(5):e0302100. doi: 10.1371/journal.pone.0302100 (PMC11078387; doi:10.1371/journal.pone.0302100)
Supplement: S1 File — (XLSX) [file pone.0302100.s001.xlsx]

## Sheet: Sheet1
序号	治疗方案（1=CTX，2=RTX）	姓名	年龄	性别（1=男，2=女）	高血压（1=是0=否）	收缩压mmHg	舒张压mmHg	糖尿病（1=是0=否）	白蛋白 g/L	24h尿蛋白	肌酐umol/L	尿酸umol/L	eGFR	甘油三酯mmol/L	总胆固醇mmol/L	低密度mmol/L	HBg/L	PLA2R RU/mL	PLA2R IgG浓度RU/mL	PLA2R IgG4浓度RU/mL	CysRIgG浓度 RU/ml	CysRIgG4浓度 RU/ml	CTLD1IgG浓度 RU/ml	CTLD1IgG4浓度 RU/ml	CTLD678IgG浓度 RU/ml	CTLD678IgG4浓度 RU/ml	PLA2R IgG浓度	PLA2R IgG4浓度	CysRIgG浓度	CysRIgG4浓度	CTLD1IgG浓度	CTLD1IgG4浓度	CTLD678IgG浓度	CTLD678IgG4浓度	表位扩散（1=是，0=否）	随访6月	血白蛋白g/L	24h尿蛋白	血肌酐ummol/L	eGFR	PLA2R RU/mL	PLA2R IgG浓度RU/mL	PLA2R IgG4浓度RU/mL	CysRIgG浓度 RU/ml	CysRIgG4浓度 RU/ml	CTLD1IgG浓度 RU/ml	CTLD1IgG4浓度 RU/ml	CTLD678IgG浓度 RU/ml	CTLD678IgG4浓度 RU/ml
1	1	吴红英	41	2	0	126	83	0	12.4	9.22	189	161.5	32	2.4	6.9	5.8	125	NA	243.12	3227.99	73.25	1600.17	1.35	30.54	110.71	1876.41	5.49356	8.07961	4.29388	7.37787	0.300105	3.41904	4.70691	7.53712	1		26.8	6.78	338.4	13.8	509.54	403.73	7314.1	669.09	4072.05	11.35	15.39	119.26	2689.46
2	1	朱新民	58	1	0	150	97	0	20.2	4.38	86.2	436.1	85.2	2.83	8.18	5.23	136	23.16	14.85	251.26	11.8	298.42	0.5	22.56	66.89	1018.02	2.698	5.52649	2.4681	5.6985	-0.693147	3.11618	4.20305	6.92561	1		35.7	0.03	70.3	98	1.12	3.85	0.96	4.94	2.85	0.5	0.55	6.54	0.52
3	1	肖加书	60	1	1	130	70	0	22.5	4.86	81.5	416.6	89.9	2.12	6.48	4.03	147	6.04	9.16	34.79	10.24	28.92	4.21	1.59	16.32	28.19	2.21485	3.54933	2.3263	3.36453	1.43746	0.463734	2.79239	3.33897	0		33.1	0.64	62	102.5	1.64	4.81	0.96	4.99	3.51	26.69	3.44	10.16	0.52
4	1	水心蓓	31	2	0	104	74	0	22.2	4.5	55.3	283.6	120.2	2.53	5.08	2.22	112	9.97	12.34	431.77	11.27	180.39	0.5	177.02	56.75	785.51	2.51285	6.06789	2.42214	5.19512	-0.693147	5.17626	4.03866	6.66633	1		37.4	0.65	50.5	123	2.73	4.04	22.22	6.83	15.72	0.5	10.56	14.75	13.49
5	1	赵艳伟	30	1	1	139	80	0	24.5	4.68	79.8	410.4	114.1	3.45	9.35	5.8	152	236.32	363.31	9408.95	160.43	4653.16	0.5	22.31	193.9	2738.8	5.89526	9.14942	5.07786	8.4453	-0.693147	3.10504	5.26734	7.91528	1		29	3.42	71.9	119.1	NA	156.78	5211.6	63.84	4160.91	0.5	19.12	53.17	818.34
6	1	杨晓峰	42	1	1	127	85	0	15.6	5.32	88.7	333.1	92	3.41	6.1	2.88	132	358.6	244.44	2918.07	85.85	2828.35	33.01	1231.35	74.51	949.31	5.49897	7.97868	4.4526	7.94745	3.49681	7.11587	4.31093	6.85574	1		30.4	2.67	84.1	97.5	3.85	3.82	27.28	4.94	27.01	0.5	0.55	6.96	10.53
7	1	咸菊英	58	2	1	135	80	0	19.4	3.89	70.7	253.6	81.6	1.76	7	3.42	112	543	362.8	7689.05	246.47	5297.92	0.5	239.57	149.33	1539.8	5.89385	8.94755	5.50724	8.57507	-0.693147	5.47885	5.00616	7.33941	1		25.4	1.86	73.1	78.3	1500	1023.63	33876.3	761.11	5181.14	0.5	143.94	217.43	1674.5
8	1	房伟杰	66	2	1	120	60	0	20.4	4.24	100.9	241.2	50.2	2.31	9.16	5.85	102	116.97	229.86	4180.84	72.58	3455.2	0.5	19.23	96.32	1819.54	5.43747	8.33827	4.28469	8.14764	-0.693147	2.95647	4.56768	7.50634	1		33	1.59	82.5	63.5	4.87	3.84	28.41	2.54	14.82	0.5	0.55	4.04	12.95
9	1	韩生柏	66	1	0	112	83	0	26.8	3.52	80.8	412	87	4.28	9.16	4.73	140	129.92	243.56	4963.47	37.05	1045.47	5.17	3.2	3.07	403.38	5.49536	8.50986	3.61227	6.95222	1.64287	1.16315	1.12168	5.99988	1		35.9	0.07	58.4	100	5.93	4.97	28.9	NA	NA	NA	NA	NA	NA
10	1	李庆明	79	1	0	120	65	0	26.2	3.51	115.4	552.4	51.6	0.93	9.32	4.48	122	8.89	5.67	137.18	10.29	69.47	4.88	29.01	15.17	265.79	1.73519	4.92129	2.33117	4.2409	1.58515	3.36764	2.71932	5.58271	0		32.8	1.5	110.7	54.3	1.11	1.81	0.96	3.82	10.53	0.5	0.55	3.39	0.52
11	1	张志东	45	1	1	118	78	0	19.8	4.59	82	391.8	99.1	2.12	11.35	6.98	141	117.5	455.67	30526.7	164.7	17338.5	46.71	5.06	92.63	10064.5	6.12177	10.3264	5.10413	9.76069	3.84396	1.62137	4.52861	9.21677	1		34.6	0.45	89.4	89.3	29.42	73.68	1660.22	27.93	1302.16	0.5	70.77	4.91	30.03
12	1	潘阿妹	68	2	1	174	95	1	23.6	4.02	61.4	273.9	94.4	3.98	6.24	3.57	138	NA	14	110.34	52.2	38.11	0.5	1.04	20.8	359.96	2.63906	4.70357	3.95508	3.64048	-0.693147	0.0392207	3.03495	5.88599	0		30.5	1.1	47.1	97.7	NA	8	5.87	39.7	22.24	0.5	0.32	4.5	1.6
13	1	邱和辉	47	1	1	144	88	0	17	5.57	83.6	280	95.5	1.68	5.46	3.19	131	NA	163.3	16598	219.8	10967.9	22.3	229.12	295	2929.98	5.09559	9.71704	5.39272	9.30272	3.10459	5.43425	5.68698	7.98275	1		13.4	10.34	85	92.9	NA	20.6	2655.31	18.4	1026.67	0.5	7.33	9.7	739.43
14	1	支雅君	55	2	0	124	85	0	28	5.57	63.5	386.5	94.8	3.35	11.22	6.56	148	NA	137.1	5532.03	101.9	34.64	50.4	53.34	71.6	1057.46	4.92071	8.61831	4.62399	3.54501	3.91999	3.97669	4.2711	6.96363	1		26.1	3.25	55	101.7	152.19	118.8	5497.29	56.7	93.52	33.1	64.29	18.7	347.79
15	1	颜学云	55	1	0	120	84	0	25.5	5.83	86.1	284.4	81.2	1.14	5.87	4.64	136	NA	6.7	2.29	23.7	18.23	0.5	0.28	2.8	0.82	1.90211	0.828552	3.16548	2.90307	-0.693147	-1.27297	1.02962	-0.198451	0		28.5	2.11	83.7	83.4	1.64	2.9	5.49	0.5	11.32	0.5	1.61	0.9	0.63
16	1	费先永	39	2	0	112	62	0	23.5	4.26	46.9	297.9	119.9	1.68	5.37	4.07	88	NA	13.3	156.96	63.8	61.73	0.5	1.4	10.5	216.09	2.58776	5.05599	4.15575	4.12277	-0.693147	0.336472	2.35138	5.37569	0		34	0.88	47.4	118.7	1.7	8.5	46.8	40.5	19.02	0.5	0.63	4.9	39.16
17	1	庄正茂	47	1	1	115	81	0	21.8	5.67	64.7	365	111.1	2.5	9.59	6.64	127	57.97	94.14	7276.32	30.06	1402.34	5.07	5.21	24.82	1453.13	4.54478	8.89238	3.4032	7.2459	1.62334	1.65058	3.21165	7.28148	1		26.5	3.5	59.7	114	NA	49.24	2378.2	16.99	209.2	5.33	1.36	1.07	91.33
18	1	谭国辉	55	1	1	140	98	0	18.1	5.22	83.5	439.2	90.4	2.25	9.96	7.7	140	111.99	97.5	6952.36	23	58.5	13.7	68.46	9.9	445.7	4.57985	8.84684	3.13549	4.06903	2.6174	4.22625	2.29253	6.09965	1		25	5.05	89.3	83.3	11.23	19.8	872.93	15.8	14.14	0.5	3.21	2.5	10.31
19	1	郁林德	65	1	1	149	91	1	15.1	7.85	92.4	414.8	74.5	7.16	7.78	2.52	154	70.72	216.07	7200.83	88.72	3854.89	30.61	750.01	79.41	1359.02	5.3756	8.88195	4.48549	8.2571	3.42133	6.62009	4.37462	7.21452	1		15.3	5.89	120.3	53.8	7.8	5.24	14.46	3.32	11.54	0.5	11.51	5.28	13.6
20	1	沈秋菊	69	2	1	167	89	0	21.2	3.95	49.4	279.4	95.5	2.11	5.55	2.57	122	6.49	20.65	482.64	7.99	238.25	133.16	7.76	29.06	1773.87	3.02772	6.17927	2.07819	5.47332	4.89155	2.04898	3.36936	7.48092	1		31.1	1.46	58.3	89.8	7.67	6.06213	15.059	7.98635	32.6551	1.76372	56.755	12.0363	56.9495
21	1	邱怀林	33	1	0	154	105	0	20	4.69	93.4	407.7	92.1	3.7	9.61	5.36	141	745.61	393.76	8057.03	272.51	3972.19	81.53	3368.57	57.47	955.51	5.97574	8.9943	5.60768	8.28707	4.40097	8.12224	4.05126	6.86225	1		27.2	4.17	72.8	115.2	358.24	161.36	3606.88	134.51	3130.33	41.5	1323.53	26.45	484.09
22	1	任佩红	56	1	1	144	91	0	18.2	3.32	93.2	346.1	78.6	3.29	6.94	3.94	128	158.97	679.23	26072.6	105.3	2925.32	374.99	1717.47	56.5	1884.2	6.52096	10.1686	4.65681	7.98116	5.9269	7.44861	4.03424	7.54126	1		36.2	1.01	71.8	99.2	1.94	6.6	44.1	6.98	24.87	8.97	19.79	10.76	22.24
23	1	底运河	43	1	1	142	98	0	25	4.08	79.5	431.6	104.3	4.43	6.74	3.11	165	356.03	239.23	10393	102.45	4462.21	0.5	54.87	138.62	2557	5.47743	9.24889	4.62937	8.4034	-0.693147	4.00497	4.93174	7.84659	1		37.8	0.18	64.3	113.8	2.67	3.17	6.84	6.71	10.28	0.5	8.44	7.12	0.52
24	1	张艳玲	43	2	0	105	72	0	27.4	3.88	62.6	258.3	105	1.34	4.85	2.39	124	857.14	278.62	7240.75	104.52	4229.11	55.09	2965.81	86.32	2472.03	5.62985	8.88748	4.64938	8.34975	4.00897	7.99491	4.45806	7.81279	1		28.6	3.51	62.1	105.3	40.79	80.05	1520.04	22.84	850.79	0.5	184.69	7.84	64.56
25	1	姚奇	60	1	1	128	80	0	18.4	4.34	125.5	322.2	53.3	2.2	6.52	4.03	114	34.58	45.16	6086.15	15.87	831.79	3.42	14.09	85.97	4153.3	3.81021	8.71377	2.76443	6.72358	1.22964	2.64547	4.454	8.33166	1		19.5	4.32	103.1	67.1	11.72	22.6	4070.05	7.31	454.59	3.29	24.7	31.4	1969.14
26	1	蔡林芬	55	2	0	93	64	1	27.4	3.24	83.3	305.6	63.7	2.32	5.1	2.65	108	11.04	13.99	190.66	9.26	15.16	0.85	95.35	61.43	1411.75	2.63834	5.25049	2.2257	2.71866	-0.162519	4.55755	4.1179	7.25259	1		34.4	0.61	82.6	63.9	1.55	5.12	0.93	2.61	7.07	0.5	8.49	5.79	11.64
27	1	刘寿生	62	1	0	130	85	0	24.7	3.94	102.5	562	67.2	1.65	9.64	5.95	139	91.25	98.87	2619.03	37.45	560.48	6.64	28.93	540.83	8284.2	4.59381	7.87056	3.62301	6.32879	1.89311	3.36488	6.2931	9.02211	1		31.7	3.13	108.3	62.4	2	8.13	57.4	NA	NA	NA	NA	NA	NA
28	1	邓翠花	50	2	1	144	79	0	20.8	4.04	55.5	304.8	105	7.27	8.29	2.68	103	119.75	102.37	15333.4	12	1988.94	38.55	2517.55	10.74	767.48	4.62859	9.63779	2.48491	7.59536	3.65196	7.83104	2.37398	6.64311	1		23	3.58	52.9	106	22.28	44.6	6677.53	4.68	619.42	24.24	1441.16	0.51	98.2
29	1	王振艳	32	2	0	126	84	0	22.2	4.03	47.4	254.4	125.6	1.13	7.15	4.09	116	62.65	195.17	25323.7	176.88	14653.9	78.27	3.4	27.83	121.86	5.27387	10.1395	5.17547	9.59246	4.36016	1.22378	3.32611	4.80287	0		27.4	2.28	55.2	119.4	17.23	325.84	12323.2	198.98	9203.12	40.98	2.62	13.42	25.26
30	1	余建华	67	1	1	165	85	0	26.2	4.24	85.6	293.4	80.6	1.51	5.12	3.15	120	36.3	816.5	28153.1	325.78	34097.3	93.63	137.54	229.74	48070.5	6.70503	10.2454	5.78622	10.437	4.53935	4.92391	5.43695	10.7804	1		21.2	3.73	90.2	75.7	124.39	637.87	30599.8	243.45	14358.7	547.14	3351.29	28.3	574.61
31	1	朱达鸿	68	1	0	127	80	0	24.3	3.55	70.2	205.6	92.1	1.58	6.8	2.53	146	137	129.41	10491.5	94.42	3229.43	49.68	13.34	117.21	22617.7	4.86299	9.25833	4.54775	8.08006	3.9056	2.59077	4.76397	10.0265	1		24.1	3.34	75.3	88.8	9.76	69.23	859.39	16.7	303.97	44.56	4.19	13.05	255.22
32	1	姚秀民	55	1	0	136	78	0	23.8	4.79	76.8	292.4	97.2	1.73	7.77	4.88	167	188.88	350.66	22236.5	88.98	2866.87	163.51	200.68	191.72	15087	5.85982	10.0095	4.48841	7.96098	5.09687	5.30171	5.25604	9.62159	1		19.4	4.1	72.2	99	127.47	446.11	23359.6	154.85	7568.87	350.27	681.13	95.36	10950.8
33	1	金红梅	39	2	0	120	70	0	22	4.23	58.9	250	111.3	0.95	4.98	1.8	108	NA	26.6	300.27	148.2	26.73	12.1	1.1	31.4	93.23	3.28091	5.70468	4.99856	3.28579	2.49321	0.0953102	3.44681	4.53507	0		31	0.28	69.3	94.8	NA	NA	NA	NA	NA	NA	NA	NA	NA
34	1	许加巨	40	1	0	140	90	0	20.9	3.94	78	437.6	107.3	2.16	6.89	3.85	135	341.89	573.9	24435.6	197.39	7820.42	83.83	43.55	263.43	43689.4	6.35246	10.1038	5.28518	8.96449	4.42879	3.77391	5.57379	10.6849	1		32.9	0.95	71.2	111.4	15.24	NA	NA	NA	NA	NA	NA	NA	NA
35	1	王家礼	41	1	0	130	70	0	16.9	5.19	58.5	309.1	120.8	9.52	9.83	4.7	137	13.86	21.14	407.59	11.14	192.34	39.81	5.9	17.54	305.66	3.05117	6.01026	2.41054	5.25926	3.68412	1.77495	2.86448	5.72247	1		25.1	1.72	56.3	122.7	1.68	NA	NA	NA	NA	NA	NA	NA	NA
36	1	章县发	39	1	1	150	80	0	21.6	6.12	116	421.3	68	3.37	6.08	3.54	132	NA	73.4	6652.49	28.9	81.58	17.6	58.08	38.9	1170.11	4.29592	8.80275	3.36384	4.40158	2.8679	4.06182	3.66099	7.06485	1		38	0.18	81.1	104	1.05	NA	NA	NA	NA	NA	NA	NA	NA
37	1	孙乐亮	52	1	0	139	95	0	20.6	3.48	64.7	513.6	106.5	1.72	10.42	6.92	136	124.31	328.66	14763.5	64.55	1600.72	102.17	249.26	133.45	13041.3	5.79502	9.59992	4.16744	7.37821	4.62664	5.5185	4.89373	9.47588	1		31.5	0.73	69.2	102.9	1.58	NA	NA	NA	NA	NA	NA	NA	NA
38	1	陆利先	65	2	1	102	67	1	23.8	5.12	78.9	371.8	68	6.43	5.88	1.79	129	287.29	516.38	15250.5	205.36	2604.12	54.21	8.27	49.66	2882.27	6.24684	9.63237	5.32476	7.86485	3.99287	2.11263	3.9052	7.96633	1		32.1	2.48	65.6	85	NA	NA	NA	NA	NA	NA	NA	NA	NA
39	1	宋志强	64	1	0	116	76	1	23.7	5.08	65.5	495.8	97.4	12.38	6.25	1.31	132	54.4	270.06	4766.86	18.67	463.49	94.05	44.23	11.31	127.49	5.59864	8.46944	2.92692	6.13878	4.54383	3.7894	2.42569	4.84804	1		36.1	1.92	64.1	97.6	10.68	NA	NA	NA	NA	NA	NA	NA	NA
40	1	朱文玉	53	1	1	148	99	0	20.6	4.7	106	315.8	68.7	1.14	7.35	4.95	137	NA	17.35	596.71	5.7	127.47	4.67	13.02	12.99	351.3	2.85359	6.39143	1.74047	4.84788	1.54116	2.56649	2.56418	5.86164	0		25.9	4.44	107.4	67.1	1.6	NA	NA	NA	NA	NA	NA	NA	NA
41	1	李根娣	64	2	1	158	96	0	24	4.62	43.1	421.6	103.5	9.59	8.21	2.94	117	1295.17	912.84	33729.9	181.77	16706.7	721.03	7957.84	15.86	2	6.81656	10.4261	5.20274	9.72356	6.58068	8.98191	2.7638	0.693147	1		31.7	0.24	53.1	96.6	1.45	NA	NA	NA	NA	NA	NA	NA	NA
42	1	刘士强	41	1	0	130	80	0	20.1	3.87	77.8	342.2	106.7	2.09	9.31	6.52	143	9.2	24.06	1969.77	8.42	593.18	46.23	6.68	112.35	16521.9	3.18055	7.58567	2.13061	6.3855	3.83363	1.89912	4.72162	9.71244	1		27.1	4.66	66.2	114	3.69	NA	NA	NA	NA	NA	NA	NA	NA
43	1	张艳华	64	2	1	114	75	0	25	4.67	65	309	86.6	2.38	6.16	3	95	673.71	762.53	33007.1	380.45	51841.4	96.47	98.23	25.78	1790.31	6.63664	10.4045	5.94135	10.8559	4.56923	4.58731	3.2496	7.49014	1		29.3	0.74	67.2	83.1	1.33	NA	NA	NA	NA	NA	NA	NA	NA
44	1	朱乔凤	59	2	0	137	87	0	14.5	3.86	135.1	290.8	37	3.67	5.26	2.65	98	278.61	6.98	278.51	8.38	198.84	53.11	162.3	25.23	502.95	1.94305	5.62945	2.12585	5.2925	3.97237	5.08945	3.22803	6.22049	1		33.7	1.28	56.1	97.6	1.07	NA	NA	NA	NA	NA	NA	NA	NA
45	1	张桂英	57	2	1	142	70	0	19.1	3.87	56.2	259.1	99.6	2.67	8.26	4.87	114	26.34	97.73	13791.3	38.24	2338.01	71.6	12.17	13.31	698	4.58221	9.53179	3.64388	7.75706	4.2711	2.49897	2.58852	6.54822	1		36.2	0.05	67	87	1.37	NA	NA	NA	NA	NA	NA	NA	NA
46	1	董锡芬	67	1	1	134	81	0	19.2	3.44	69.5	398.5	78.2	3.64	7.17	3.52	107	1535.94	1001.45	34043	389.69	56090.5	154.37	165	399.85	46145.6	6.9092	10.4354	5.96535	10.9347	5.03935	5.10595	5.99109	10.7396	1		19.6	6.78	66.1	82.5	151.05	NA	NA	NA	NA	NA	NA	NA	NA
47	1	翁荣祥	50	1	1	145	102	0	17.4	3.75	64.2	227.6	108.4	1.29	9.23	6.09	156	29.15	104.38	7171.04	35.37	1248.8	46.47	3.67	38	938.5	4.64804	8.87781	3.56586	7.12994	3.83881	1.30019	3.63759	6.84428	1		34.6	0.99	60.1	111.4	NA	NA	NA	NA	NA	NA	NA	NA	NA
48	2	吴红英	41	2	0	126	83	0	26.7	4.4	236.7	317.6	21.2	2.06	6.73	3.82	125	NA	3.4	9.62	4.33	12.94	0.5	14.55	3.7	0.52	1.22378	2.26384	1.46557	2.56032	-0.693147	2.67759	1.30833	-0.653926	0		23.2	3.74	190.3	27.6	25.81	26.13	587.39	11.45	243.57	12.55	0.55	15.01	157.02
49	2	满政敏	62	1	1	140	84	0	16.5	4.13	105.5	294.1	64.8	2.12	6.74	3.77	139	39.61	99.55	1520	28.9	392.18	41.68	6.57	14.1	110.77	4.60066	7.32647	3.36384	5.97172	3.73002	1.88251	2.64617	4.70746	0		23.9	4.56	79.4	91.3	4.36	7.45	85.47	6.26	19.37	11.52	3.27	27.62	3.38
50	2	刘倩倩	28	2	0	100	65	0	22.7	4.5	55.8	226.6	122.4	1.03	6.05	3.04	118	6.3	1.99	65.95	2.27	31.58	3.95	21.34	4.77	348.47	0.688135	4.1889	0.81978	3.45252	1.37372	3.06058	1.56235	5.85355	0		43.2	0.06	59	119.3	3.57	0.89	19.19	NA	10.19	NA	8.89	NA	107.58
51	2	陈进	31	1	0	130	90	0	22.2	3.85	65.8	335	122.6	1.1	4.98	2.2	125	58.16	212.44	10704.6	68.19	1052.75	23.14	6497.48	4.48	281.24	5.35866	9.27843	4.2223	6.95916	3.14156	8.77917	1.49962	5.63921	1		26	2.08	71.1	117.9	35.47	139.82	6478.26	27.45	708.61	19.6	293.41	6.14	15.15
52	2	王忠	47	1	1	142	105	0	18.1	5.2	75.4	433.6	103.6	3.64	11.55	6.84	131	75.41	95.36	4592.9	9.76	462.35	17.73	973.6	6.97	126.89	4.55766	8.43227	2.27829	6.13632	2.87526	6.881	1.94162	4.84332	1		33.8	4.71	77.2	101.9	1.97	2.43	9.72	NA	4.4	NA	7.26	NA	146.82
53	2	丁德明	56	1	0	131	70	1	27.4	4.11	52.7	343.9	112.7	2.1	5.94	3.6	166	8.15	7.45	224.11	2.49	55.8	10.09	28.27	54.6	404.27	2.00821	5.41214	0.912283	4.02177	2.31154	3.3418	4.00003	6.00208	0		29.4	3.78	57.8	107.7	NA	2.43	7.09	NA	2.03	NA	2.42	NA	3.24
54	2	吕增光	48	1	0	121	76	0	14.4	3.72	85.4	290.2	92.4	1.97	11.24	7.27	125	62.59	200.9	10707.5	31.71	1201.46	282.65	501.94	130.08	13593.3	5.30281	9.2787	3.45663	7.09129	5.64421	6.21848	4.86815	9.51734	1		31.1	1.5	84.6	93.4	3.95	6.51	39.41	NA	17.79	NA	5.19	NA	34.52
55	2	吴斌	36	1	0	122	71	0	22.3	4.34	89.4	385.2	95.1	1.79	6.17	2.98	140	1.73	3.28	15.62	NA	14.9	NA	72.17	NA	13.06	1.18784	2.74855	NA	2.70136	NA	4.27902	NA	2.56955	0		41.7	0.05	90.5	93.7	1.37	0.65	17.14	NA	3.72	NA	3.51	NA	1.21
56	2	李伟	32	1	0	130	80	0	25.3	4.04	78.8	418.8	113.1	1.64	6.79	4.5	143	12.35	3.21	51.08	2	18.83	19.78	49.11	35.45	110.7	1.16627	3.93339	0.693147	2.93545	2.98467	3.89406	3.56812	4.70682	0		39.1	2.87	91.4	95.2	1.46	4.37	15.37	NA	3.52	NA	6.83	NA	21.95
57	2	袁成英	33	2	0	131	74	0	24.4	3.9	50.9	272.8	120.9	1.31	8.55	5.05	103	100.85	282.62	6080.07	87.12	1147.85	20.45	38.01	66.27	677.63	5.6441	8.71277	4.46729	7.04565	3.01798	3.63785	4.19374	6.5186	1		43.4	0.05	56.8	116.6	2.66	2.63	9.55	NA	6.64	NA	2.39	NA	4.9
58	2	徐全妹	67	2	1	140	82	0	21.1	4.19	73.1	366.3	73.5	2.01	8.82	6.1	88	39.48	261.15	7080.55	59.16	1618.02	23.94	1500.88	97.75	1406.47	5.56509	8.86511	4.08025	7.38896	3.17555	7.31381	4.58241	7.24884	1		31.3	2.34	70.4	76.4	44.43	120	1869.58	19.85	385.38	4.73	48.7	0.86	256.89
59	2	徐影华	56	1	0	98	68	1	18.9	4.96	76.2	480.1	75.5	2.39	7.08	4.63	117	337.11	63.98	2936.2	16.77	452.7	13.33	655.15	38.28	458.7	4.15857	7.98487	2.81959	6.11523	2.59002	6.48486	3.64493	6.1284	1		25.4	3.5	75.2	76.8	16.29	23.97	772.96	11.51	144.57	16.16	14.65	53.8	148.08
60	2	王玉美	59	2	1	120	80	0	21.1	3.39	90.8	389.7	59.8	5.68	7.23	3.58	103	295.57	157.71	4920.78	100.14	756.12	6.18	215.4	82.83	1158.29	5.06076	8.50122	4.60657	6.6282	1.82132	5.3725	4.41679	7.0547	1		24.9	2.3	82.2	67.5	8.97	16.48	281.06	0.5	61.72	7.06	1.53	8.42	175.53
61	2	马玲堂	54	2	1	130	80	1	23.7	4.5	48.9	284.2	106.5	1.9	8.81	5.99	135	17.58	4.04	204.48	0.5	41.22	8.42	26.21	3.65	109.27	1.39624	5.32047	-0.693147	3.71892	2.13061	3.26614	1.29473	4.69382	0		29.2	1.34	45.4	108.3	10.84	20.8	1005.87	1.29	161.49	7.87	3.7	0.5	7.28
62	2	蔡屹	38	1	0	120	80	0	22.2	3.51	92	315.8	90.6	0.93	5.4	3.17	140	7.39	4.18	15.12	NA	13.67	NA	24.02	NA	83	1.43031	2.71602	NA	2.6152	NA	3.17889	NA	4.41884	0		45.3	0.29	90.5	92.4	1.38	1.33	10.67	NA	8.48	NA	2.79	NA	2.87
63	2	廖旭明	34	1	0	132	81	0	19.3	5.04	89.6	305.8	72.5	2.21	11.35	7.31	133	941.52	691.85	19989.2	627.02	3173.13	26.23	225.54	1086.34	2205.45	6.53937	9.90295	6.44098	8.06247	3.2669	5.4185	6.99057	7.69869	1		22.1	4.13	80.3	82.2	7	9.39	266.03	6.34	168.31	52.64	5.21	16.76	58.59
64	2	陈兴钱	53	1	1	139	98	0	18.4	3.5	87.7	404.2	86.4	12.38	6.36	1.74	130	99.61	319.8	11576.8	40.34	1502.53	22.19	487.01	372.43	7902.46	5.7677	9.35676	3.69734	7.31491	3.09964	6.18828	5.92005	8.97493	1		26.9	3.58	95.4	78	1.79	12.51	20.32	1.64	51.57	18.59	3.69	23.4	97.67
65	2	钱耀清	56	1	1	165	92	1	21.3	4.36	121.5	353.6	57	2.17	5.32	3.52	109	77.15	360.61	10845.5	46.39	1282.18	8.66	6.3	91.1	617.37	5.8878	9.2915	3.83708	7.15632	2.15871	1.84055	4.51196	6.42547	1		39.6	1.98	110.5	64	1.34	56.61	1707.81	NA	183.53	25.42	2.64	82.52	8.9
66	2	郁林德	67	1	1	127	100	1	16.3	6.38	135.4	209.6	46.3	2.62	5.33	2.76	91	73.74	111.87	5109.41	30.7	280.36	17.82	786.62	11.72	11.39	4.71734	8.53884	3.42426	5.63607	2.88032	6.66775	2.4613	2.43274	1		22.6	3.08	158	38.2	38.47	83.54	2667.41	29.2	173.55	35.16	139.8	106.21	1.49
67	2	冯志英	69	2	0	110	65	0	18.4	4.19	55.1	342.4	92.1	1.08	6.94	3.79	105	329.48	125.8	3146.26	22.5	280.57	9.59	219.31	93.01	2093.01	4.83469	8.05397	3.11352	5.63682	2.26072	5.39049	4.53271	7.64636	1		30.9	3.25	60.9	89.2	3.12	40.44	676.45	6.16	67.06	14.68	6.39	175.72	425.18
68	2	冯新华	70	2	1	155	80	0	22.7	4.34	62.3	301.8	87.3	1.34	6.15	3.36	131	201.18	202.85	5337.68	95.72	727.31	21.93	11.67	218.41	3238.54	5.31247	8.58255	4.56143	6.58935	3.08786	2.45702	5.38637	8.08288	1		30.7	3.23	62.2	86.9	1.14	1.99	37.8	NA	7.56	NA	2.74	NA	11.79
69	2	张艳华	63	2	1	130	78	0	20.5	4.9	63.8	292.9	89.1	1.31	5.9	3.18	105	515.58	998.33	32047.4	527.83	57116.6	400.41	1285.15	171.06	27592.5	6.90608	10.375	6.26877	10.9529	5.99249	7.15863	5.14201	10.2253	1		28.4	4.67	61.3	92.1	673.71	762.53	33007.1	380.45	51841.4	96.47	98.23	26.78	1790.31
70	2	周慧俐	57	2	0	130	70	0	23.2	3.9	55	395.2	100.3	3.81	6.26	3.1	119	61.38	274.8	10642.3	38.73	648.26	490.87	1690.58	77.21	5569.26	5.61604	9.27259	3.65661	6.47429	6.19618	7.43283	4.34653	8.62502	1		35.3	1.55	53.1	101.5	3.26	NA	NA	NA	NA	NA	NA	NA	NA
71	2	谢伯荣	66	1	0	115	78	0	27.2	4.41	189.1	419.9	31.1	2.12	4.13	1.66	104	22.7	17.07	489.87	1.95379	95.543	8.84439	33.9779	9.3581	3.87658	2.83732	6.19414	0.669772	4.55958	2.17978	3.52571	2.23624	1.35495	0		28.8	3.57	169.3	35.3	16.27	NA	NA	NA	NA	NA	NA	NA	NA
72	2	陈林根	78	1	1	110	60	0	17.1	3.77	158.4	301.3	35.5	1.1	5.61	3.52	71	389.36	1219.45	11572.8	1041.87	1108.67	37.03	1312.5	298.2	2634.2	7.10616	9.35641	6.94877	7.01092	3.61173	7.17969	5.69776	7.87633	1		21.1	3.77	103.8	59.1	152.41	NA	NA	NA	NA	NA	NA	NA	NA
73	2	王兴龙	67	1	1	150	90	0	22.7	4.23	87.3	589.5	78.7	1.53	6.85	3.78	129	18.69	43.64	1445.16	21.37	233.65	18.07	39.89	47.3	382.85	3.77597	7.27598	3.06199	5.45382	2.89425	3.68613	3.85651	5.94764	1		38.8	0.65	88.7	76.7	1.73	NA	NA	NA	NA	NA	NA	NA	NA
74	2	刘鹏	42	1	1	158	106	0	21	4.29	58.8	331.9	118.9	1.56	8.04	5.86	140	47.25	52.47	1507.93	11.11	220.63	3.51	34	1.05	192.58	3.96024	7.31849	2.40785	5.39649	1.25562	3.52636	0.0487902	5.26051	1		37.4	0.74	62.5	115.9	1.59	NA	NA	NA	NA	NA	NA	NA	NA
75	2	顾秀凤	66	2	1	128	67	0	27.6	3.57	64.4	369.2	86.3	1.25	7.46	4.85	125	1.74	211.65	3107.05	108.47	605.33	3.29	23.06	30.72	997.33	5.35493	8.04143	4.68647	6.40577	1.19089	3.1381	3.42491	6.90508	1		43.3	0.28	60.8	90.5	NA	NA	NA	NA	NA	NA	NA	NA	NA
76	2	张惠芬	53	2	0	138	94	0	26.3	4.17	53.4	267.2	104.2	2.22	6.85	4.09	141	26.68	75.93	1476.02	47.01	228.03	33.47	53.94	77.89	70.22	4.32981	7.2971	3.85036	5.42948	3.51065	3.98787	4.3553	4.25163	1		35.3	2.43	58.3	100.5	8.33	NA	NA	NA	NA	NA	NA	NA	NA
77	2	杨礼俊	55	1	1	119	79	0	25.6	5.73	72.6	265.5	99.5	0.87	3.52	2.1	115	163.09	1185.13	14363.5	1764.56	2250.9	48.44	16.99	1479.48	4839.62	7.07761	9.57245	7.47566	7.71909	3.88033	2.83262	7.29945	8.48459	1		23.5	3.5	82.2	92.1	3.31	NA	NA	NA	NA	NA	NA	NA	NA
78	2	林锦生	62	1	1	155	92	0	18.6	5.28	73	432.9	94.5	1.52	9.15	6.64	126	15.28	15.64	308.37	13.05	48.08	38.31	19.11	79.86	395.15	2.74983	5.7313	2.56879	3.87287	3.64571	2.95021	4.38028	5.97927	0		39.4	1.4	77.3	92.3	1.43	NA	NA	NA	NA	NA	NA	NA	NA
79	2	王勇	49	1	0	118	88	0	19.5	3.78	86.9	482.6	89.8	2.64	8.13	5.54	150	58.42	122.34	3190.82	86.51	742.04	1.1	16.62	0.5	224.34	4.8068	8.06803	4.46026	6.6094	0.0953102	2.81061	-0.693147	5.41316	1		30.6	2.23	81.8	96	1.37	NA	NA	NA	NA	NA	NA	NA	NA
80	2	何立果	68	1	1	143	77	1	19.8	2.61	83.1	432.7	83	0.58	7.33	3.87	114	574.27	469.05	25223.2	232.34	10232.6	39.84	2.24	266.41	30503.4	6.15071	10.1355	5.4482	9.23333	3.68487	0.806476	5.58504	10.3256	1		35.4	0.85	83	82.5	52.27	NA	NA	NA	NA	NA	NA	NA	NA
81	2	肖凡	32	1	0	132	76	0	22.7	3.97	91.3	455.9	95.4	1.63	8.1	5.18	135	22.83	47.68	5579.15	15.75	1147.4	233.97	521.52	16	186.71	3.86451	8.62679	2.75684	7.04525	5.45519	6.25675	2.77259	5.22956	1		34.3	1.06	89.9	97.1	2.03	NA	NA	NA	NA	NA	NA	NA	NA
82	2	王海宁	36	1	0	114	69	0	21.2	4.02	59.7	439.6	123.2	1.79	8.57	5.52	155	16.19	38.82	9065.1	6.3	2430.96	38.95	9.63	11.04	103.53	3.65894	9.11219	1.84055	7.79604	3.66228	2.26488	2.40153	4.63986	0		31.9	2.19	64.5	119.4	1.32	NA	NA	NA	NA	NA	NA	NA	NA
83	2	卢永清	52	1	1	120	79	0	22.4	4.05	71.9	475.3	102	1.19	6.75	4.24	139	74.42	208.43	29603.1	235.92	14816.6	50.59	19.51	60.46	5703.63	5.3396	10.2956	5.46349	9.6035	3.92375	2.97093	4.10198	8.64886	1		32.3	1.01	70.5	102.1	1.35	NA	NA	NA	NA	NA	NA	NA	NA
84	2	张晓磊	20	1	0	129	72	0	26.4	3.75	98.6	569	94.5	0.87	3.41	1.74	134	1.94	19.15	936.44	9.93	441.5	72.46	15.98	11.32	69.84	2.9523	6.84209	2.29556	6.09018	4.28303	2.77134	2.42657	4.24621	0		44.3	1.47	69.2	129.7	NA	NA	NA	NA	NA	NA	NA	NA	NA
85	2	周晓明	51	1	1	149	105	1	27.1	4.16	67.8	488	105.2	1.97	6.06	3.56	144	138.77	101.42	1005.95	59.59	314.74	40.24	1.88	17.01	149.17	4.61927	6.91369	4.08749	5.75175	3.69486	0.631272	2.8338	5.00509	1		33.2	1.57	65.5	106	17.01	NA	NA	NA	NA	NA	NA	NA	NA
86	2	黄马英	53	2	1	160	90	0	30.5	3.93	47.6	385	108.2	2.89	4.88	2.27	130	20.57	87.78	4929.01	15.71	706.55	42.36	2.87	6.18	2	4.47483	8.50289	2.7543	6.56039	3.7462	1.05431	1.82132	0.693147	0		46.3	3.04	57.6	101.6	NA	NA	NA	NA	NA	NA	NA	NA	NA
87	2	章柏根	75	1	0	130	70	0	21.5	3.48	90.8	470.8	71	1.08	9.98	5.2	138	7.45	8.56	1205.67	1.11	163.35	46.36	12.91	69.19	6226.18	2.1471	7.09479	0.10436	5.0959	3.83644	2.558	4.23686	8.73652	1		31.9	2.38	72.1	86.7	1.46	NA	NA	NA	NA	NA	NA	NA	NA
[truncated: 10 more columns]
